# Supplementary material for: Characterization of the Role of SPL9 in Drought Stress Tolerance in Medicago sativa
Source: Int J Mol Sci. 2020 Aug 20;21(17):6003. doi: 10.3390/ijms21176003 (PMC7504591; doi:10.3390/ijms21176003)
Supplement: Supplementary file 1 [file ijms-21-06003-s001.zip]

Archive with 11 entries (8 files):
- Supplementary Files/
- Supplementary Files/Table S1.pdf
- __MACOSX/
- __MACOSX/Supplementary Files/
- __MACOSX/Supplementary Files/._Table S1.pdf
- Supplementary Files/Figure S1.pdf
- __MACOSX/Supplementary Files/._Figure S1.pdf
- Supplementary Files/Figure S2.pdf
- __MACOSX/Supplementary Files/._Figure S2.pdf
- Supplementary Files/Figure S3.pdf
- __MACOSX/Supplementary Files/._Figure S3.pdf
